# Supplementary material for: An iron (II) dependent oxygenase performs the last missing step of plant lysine catabolism
Source: Nat Commun. 2020 Jun 10;11:2931. doi: 10.1038/s41467-020-16815-3 (PMC7286885; doi:10.1038/s41467-020-16815-3)
Supplement: Supplementary file 6 — Source Data [file 41467_2020_16815_MOESM6_ESM.xlsx]

## Sheet: Fig1D
Time	Oxygen uM	Substrate
0	234.57	100uM
1	234.158	100uM
2	233.746	100uM
3	231.685	100uM
4	226.738	100uM
5	221.791	100uM
6	216.569	100uM
7	209.698	100uM
8	203.377	100uM
9	195.819	100uM
10	188.536	100uM
11	180.291	100uM
12	173.282	100uM
13	165.862	100uM
14	159.678	100uM
15	153.907	100uM
16	149.235	100uM
17	145.112	100uM
18	141.264	100uM
19	138.241	100uM
20	134.806	100uM
21	132.745	100uM
22	130.408	100uM
23	128.347	100uM
24	126.149	100uM
25	125.049	100uM
26	123.263	100uM
27	122.438	100uM
28	121.064	100uM
29	120.377	100uM
30	119.003	100uM
31	118.865	100uM
32	117.354	100uM
33	117.216	100uM
34	116.392	100uM
35	116.255	100uM
36	115.705	100uM
37	115.293	100uM
38	115.155	100uM
39	114.468	100uM
40	114.331	100uM
41	114.056	100uM
42	114.193	100uM
43	113.644	100uM
44	113.918	100uM
45	113.231	100uM
46	113.644	100uM
47	113.094	100uM
48	113.506	100uM
49	113.094	100uM
50	113.231	100uM
51	112.819	100uM
52	113.094	100uM
53	112.819	100uM
54	112.682	100uM
55	112.957	100uM
56	112.544	100uM
57	112.819	100uM
58	112.682	100uM
59	112.819	100uM
60	112.269	100uM
61	112.819	100uM
62	112.132	100uM
63	112.682	100uM
64	112.269	100uM
65	112.819	100uM
66	112.407	100uM
67	112.682	100uM
68	112.132	100uM
69	112.407	100uM
70	112.132	100uM
71	112.132	100uM
72	112.544	100uM
73	112.407	100uM
74	112.819	100uM
75	112.407	100uM
76	112.544	100uM
77	112.132	100uM
78	112.544	100uM
79	112.407	100uM
80	112.544	100uM
81	112.407	100uM
82	112.819	100uM
83	112.269	100uM
84	112.819	100uM
85	112.544	100uM
86	112.682	100uM
87	113.644	100uM
88	112.819	100uM
89	112.682	100uM
90	112.269	100uM
91	112.819	100uM
92	112.544	100uM
93	114.056	100uM
94	112.682	100uM
95	112.819	100uM
96	113.506	100uM
97	112.957	100uM
98	112.269	100uM
99	112.957	100uM
100	112.407	100uM
101	112.957	100uM
102	112.682	100uM
103	113.231	100uM
104	112.682	100uM
105	112.957	100uM
106	112.682	100uM
107	112.819	100uM
108	112.957	100uM
109	112.819	100uM
110	113.094	100uM
111	112.682	100uM
112	112.957	100uM
113	112.819	100uM
114	113.094	100uM
115	112.819	100uM
116	113.231	100uM
117	112.819	100uM
118	113.369	100uM
119	112.682	100uM
120	113.506	100uM
121	113.094	100uM
122	113.094	100uM
123	113.231	100uM
124	112.957	100uM
125	113.231	100uM
126	112.957	100uM
127	113.369	100uM
128	112.957	100uM
129	113.506	100uM
130	113.094	100uM
131	113.506	100uM
132	113.094	100uM
133	113.781	100uM
134	113.231	100uM
135	113.506	100uM
136	113.231	100uM
137	113.506	100uM
138	113.369	100uM
139	113.506	100uM
140	113.506	100uM
141	113.369	100uM
142	113.369	100uM
143	113.231	100uM
144	113.918	100uM
145	113.369	100uM
146	113.918	100uM
147	113.369	100uM
148	113.781	100uM
149	113.231	100uM
150	113.644	100uM
151	113.369	100uM
152	113.506	100uM
153	113.506	100uM
154	113.918	100uM
155	113.369	100uM
156	113.506	100uM
157	113.644	100uM
158	113.369	100uM
159	113.781	100uM
160	113.644	100uM
161	113.918	100uM
162	113.369	100uM
163	113.918	100uM
164	113.369	100uM
165	113.918	100uM
166	113.506	100uM
167	113.918	100uM
168	113.506	100uM
169	113.918	100uM
170	113.644	100uM
1	240.891	200uM
2	240.067	200uM
3	239.792	200uM
4	236.906	200uM
5	233.608	200uM
6	228.661	200uM
7	222.89	200uM
8	216.294	200uM
9	209.423	200uM
10	201.59	200uM
11	193.758	200uM
12	185.238	200uM
13	176.718	200uM
14	168.335	200uM
15	158.854	200uM
16	150.471	200uM
17	141.264	200uM
18	132.745	200uM
19	123.263	200uM
20	115.293	200uM
21	106.361	200uM
22	99.2148	200uM
23	91.5195	200uM
24	85.4732	200uM
25	79.2894	200uM
26	74.7547	200uM
27	69.9451	200uM
28	66.3723	200uM
29	62.7994	200uM
30	60.0511	200uM
31	57.4402	200uM
32	55.2415	200uM
33	53.5925	200uM
34	51.2564	200uM
35	49.8823	200uM
36	48.2333	200uM
37	47.2713	200uM
38	45.8972	200uM
39	45.2101	200uM
40	43.9733	200uM
41	43.6985	200uM
42	42.4618	200uM
43	42.4618	200uM
44	41.4998	200uM
45	41.225	200uM
46	40.4005	200uM
47	40.5379	200uM
48	39.7134	200uM
49	39.7134	200uM
50	39.3012	200uM
51	39.1638	200uM
52	38.8889	200uM
53	38.6141	200uM
54	38.6141	200uM
55	38.0644	200uM
56	38.3393	200uM
57	37.927	200uM
58	38.2018	200uM
59	37.6522	200uM
60	38.2018	200uM
61	37.3773	200uM
62	37.927	200uM
63	37.2399	200uM
64	37.7896	200uM
65	37.3773	200uM
66	37.6522	200uM
67	37.3773	200uM
68	37.927	200uM
69	37.5148	200uM
70	37.6522	200uM
71	37.6522	200uM
72	37.6522	200uM
73	37.6522	200uM
74	37.6522	200uM
75	37.7896	200uM
76	37.3773	200uM
77	37.927	200uM
78	37.3773	200uM
79	37.927	200uM
80	37.3773	200uM
81	37.7896	200uM
82	37.2399	200uM
83	37.927	200uM
84	37.5148	200uM
85	37.7896	200uM
86	37.6522	200uM
87	37.927	200uM
88	37.5148	200uM
89	37.927	200uM
90	37.6522	200uM
91	38.0644	200uM
92	37.927	200uM
93	37.927	200uM
94	38.0644	200uM
95	38.2018	200uM
96	38.3393	200uM
97	38.0644	200uM
98	38.4767	200uM
99	37.927	200uM
100	38.6141	200uM
101	38.2018	200uM
102	38.6141	200uM
103	38.3393	200uM
104	38.7515	200uM
105	38.3393	200uM
106	38.7515	200uM
107	38.3393	200uM
108	38.8889	200uM
109	38.4767	200uM
110	38.8889	200uM
111	38.6141	200uM
112	38.6141	200uM
113	38.8889	200uM
114	38.6141	200uM
115	39.0263	200uM
116	38.7515	200uM
117	39.1638	200uM
118	38.6141	200uM
119	39.1638	200uM
120	38.7515	200uM
121	39.1638	200uM
122	38.7515	200uM
123	39.1638	200uM
124	38.8889	200uM
125	39.576	200uM
126	39.0263	200uM
127	39.4386	200uM
128	39.1638	200uM
129	39.4386	200uM
130	39.3012	200uM
131	39.4386	200uM
132	39.576	200uM
133	39.3012	200uM
134	39.8508	200uM
135	39.1638	200uM
136	39.8508	200uM
137	39.3012	200uM
138	39.7134	200uM
139	39.4386	200uM
140	39.8508	200uM
141	39.1638	200uM
142	40.1257	200uM
143	39.576	200uM
144	39.8508	200uM
145	39.7134	200uM
146	39.8508	200uM
147	39.7134	200uM
148	39.7134	200uM
149	39.9883	200uM
150	39.4386	200uM
151	40.2631	200uM
152	39.8508	200uM
153	39.4386	200uM
154	39.8508	200uM
155	40.4005	200uM
156	39.8508	200uM
157	40.4005	200uM
158	40.1257	200uM
159	39.9883	200uM
160	40.1257	200uM
161	40.4005	200uM
162	40.4005	200uM
163	40.2631	200uM
164	40.5379	200uM
165	40.1257	200uM
166	40.5379	200uM
167	40.1257	200uM
168	40.6753	200uM
169	40.2631	200uM
170	40.6753	200uM
171	40.4005	200uM
172	40.8128	200uM
173	40.2631	200uM

## Sheet: Fig1G
substrate conc (mM)	substrate	Reaction rate (mM/min/uM Enzyme)
1	2-oxoglutarate	0.00145254
1	2-oxoglutarate	0.00184745
1	2-oxoglutarate	0.00118926
1	2-oxoadipate	0.629495
1	2-oxoadipate	0.646476
1	2-oxoadipate	0.64516
1	2-oxopimelate	-0.0143486
1	2-oxopimelate	-0.0143486
1	2-oxopimelate	-0.0194825
1	2-oxobutyrate	-0.0068452
1	2-oxobutyrate	-0.0127689
1	2-oxobutyrate	-0.00881978
1	2-oxovalerate	-0.0140853
1	2-oxovalerate	-0.00618701
1	2-oxovalerate	-0.00947797
1	2-oxohexanoate	-0.00618701
1	2-oxohexanoate	-0.00355424
1	2-oxohexanoate	-0.00552882
1	2-oxooctanoate	-0.0101362
1	2-oxooctanoate	0.00434406
1	2-oxooctanoate	0.0181661

## Sheet: Fig1H
Enzyme	Conc (mM)	Reaction rate (mM/min/uM Enzyme
R74A	1	0.0645161
R74A	1	-0.00238949
R74A	1	0.0310633
R74A	0.5	-0.0143369
R74A	0.5	0.00477897
R74A	0.5	0.0167264
R74A	0.25	0.121864
R74A	0.25	0.00477897
R74A	0.25	0.00477897
R74A	0.125	-0.0167264
R74A	0.125	-0.00477897
R74A	0.125	0.00716846
R74A	0	0.0143369
R74A	0	-0.0430107
R74A	0	0.0286738
WT	1	0.72372
WT	1	0.632326
WT	1	0.643471
V402P	1	0.194676
V402P	1	0.114428
V402P	1	0.118886
WT	0.5	0.679137
WT	0.5	0.692512
WT	0.5	0.732636
V402P	0.5	0.141177
V402P	0.5	0.0787621
V402P	0.5	0.101053
WT	0.25	0.676908
WT	0.25	0.598889
WT	0.25	0.656846
V402P	0.25	0.0542418
V402P	0.25	0.0631583
V402P	0.25	0.0899077
WT	0.125	0.453997
WT	0.125	0.436164
WT	0.125	0.460684
V402P	0.125	0.0587001
V402P	0.125	0.0743039
V402P	0.125	0.105511
WT	0	-0.0118886
WT	0	0.00594431
WT	0	0.00594431
V402P	0	-0.0349228
V402P	0	0.0096595
V402P	0	0.0252633

## Sheet: FigS3
eV	Blank	PP_5260
7.525	0	0
22.575	0	0
37.625	0	0
52.675	0	0
67.725	0	0
82.775	0	0
97.825	0	0
112.875	0	0
127.925	0	0
142.975	0	0
158.025	0	0
173.075	0	0
188.125	0	0
203.175	0	0
218.225	0	0
233.275	0	0
248.325	0	0
263.375	0	0
278.425	0	0
293.475	0	0
308.525	0	0
323.575	0	0
338.625	0	0
353.675	0	0
368.725	0	0
383.775	0	0
398.825	0	0
413.875	0	0
428.925	0	0
443.975	0	0
459.025	0	0
474.075	0	0
489.125	0	0
504.175	0	0
519.225	0	0
534.275	0	0
549.325	0	0
564.375	0	0
579.425	0	0
594.475	0	0
609.525	0	0
624.575	0	0
639.625	0	0
654.675	0	0
669.725	0	0
684.775	0	0
699.825	0	0
714.875	0	0
729.925	0	0
744.975	0	0
760.025	0	0
775.075	0	0
790.125	0	0
805.175	0	1
820.225	0	0
835.275	0	0
850.325	1	0
865.375	0	1
880.425	0	0
895.475	0	1
910.525	0	0
925.575	0	1
940.625	0	0
955.675	0	1
970.725	1	0
985.775	2	1
1000.83	1	0
1015.88	0	0
1030.92	0	0
1045.97	1	1
1061.03	1	0
1076.08	2	1
1091.12	0	0
1106.17	0	0
1121.22	0	0
1136.28	0	1
1151.33	0	0
1166.38	0	0
1181.42	2	0
1196.47	0	1
1211.53	4	1
1226.58	0	0
1241.62	3	1
1256.67	0	0
1271.72	1	0
1286.78	0	0
1301.83	0	0
1316.88	2	0
1331.92	3	0
1346.97	0	1
1362.03	1	0
1377.08	0	0
1392.12	0	0
1407.17	1	0
1422.22	2	0
1437.28	1	0
1452.33	1	0
1467.38	0	0
1482.42	2	0
1497.47	1	0
1512.53	0	0
1527.58	2	0
1542.62	2	2
1557.67	3	0
1572.72	2	0
1587.78	0	0
1602.83	0	1
1617.88	2	0
1632.92	0	1
1647.97	0	1
1663.03	0	0
1678.08	1	1
1693.12	0	0
1708.17	0	0
1723.22	1	0
1738.28	1	0
1753.33	0	1
1768.38	1	2
1783.42	2	0
1798.47	0	0
1813.53	1	0
1828.58	0	0
1843.62	0	0
1858.67	1	0
1873.72	0	0
1888.78	0	0
1903.83	0	0
1918.88	0	1
1933.92	1	1
1948.97	0	0
1964.03	0	3
1979.08	1	0
1994.12	1	1
2009.17	1	2
2024.22	2	0
2039.28	0	0
2054.32	0	1
2069.38	0	0
2084.43	1	0
2099.47	2	0
2114.53	1	0
2129.57	0	0
2144.62	1	0
2159.68	0	1
2174.72	0	0
2189.78	2	1
2204.82	1	1
2219.88	0	0
2234.93	0	0
2249.97	0	0
2265.03	0	0
2280.07	0	0
2295.12	0	0
2310.18	0	1
2325.22	2	0
2340.28	0	1
2355.32	0	1
2370.38	0	0
2385.43	1	0
2400.47	0	1
2415.53	0	0
2430.57	1	0
2445.62	0	0
2460.68	0	1
2475.72	0	0
2490.78	0	0
2505.82	2	0
2520.88	0	0
2535.93	0	1
2550.97	0	0
2566.03	1	0
2581.07	1	0
2596.12	0	0
2611.18	1	1
2626.22	0	1
2641.28	0	0
2656.32	0	1
2671.38	1	0
2686.43	0	0
2701.47	0	0
2716.53	0	0
2731.57	0	0
2746.62	0	0
2761.68	0	0
2776.72	0	0
2791.78	0	2
2806.82	0	3
2821.88	1	0
2836.93	0	0
2851.97	1	0
2867.03	5	0
2882.07	2	2
2897.12	6	2
2912.18	8	1
2927.22	9	2
2942.28	3	2
2957.32	9	4
2972.38	5	2
2987.43	7	1
3002.47	5	3
3017.53	4	2
3032.57	4	0
3047.62	4	2
3062.68	3	1
3077.72	3	1
3092.78	2	0
3107.82	1	0
3122.88	1	1
3137.93	2	0
3152.97	1	1
3168.03	4	0
3183.07	2	3
3198.12	2	0
3213.18	2	1
3228.22	1	3
3243.28	1	1
3258.32	1	0
3273.38	0	0
3288.43	0	0
3303.47	0	1
3318.53	0	0
3333.57	0	0
3348.62	0	0
3363.68	0	1
3378.72	0	0
3393.78	0	1
3408.82	0	2
3423.88	0	1
3438.93	0	0
3453.97	1	0
3469.03	0	0
3484.07	0	0
3499.12	0	1
3514.18	3	1
3529.22	2	0
3544.28	0	0
3559.32	0	1
3574.38	0	1
3589.43	0	0
3604.47	0	0
3619.53	0	0
3634.57	0	2
3649.62	0	0
3664.68	0	1
3679.72	0	0
3694.78	2	0
3709.82	2	0
3724.88	0	0
3739.93	0	0
3754.97	0	0
3770.03	1	1
3785.07	0	0
3800.12	0	1
3815.18	1	0
3830.22	0	0
3845.28	0	0
3860.32	2	1
3875.38	0	0
3890.43	0	1
3905.47	0	0
3920.53	0	0
3935.57	0	1
3950.62	0	1
3965.68	0	0
3980.72	0	2
3995.78	0	3
4010.82	1	1
4025.88	0	0
4040.93	1	0
4055.97	0	0
4071.03	0	0
4086.07	0	0
4101.12	2	0
4116.18	1	0
4131.23	0	0
4146.27	1	1
4161.32	1	0
4176.38	1	0
4191.43	1	1
4206.48	1	0
4221.52	0	0
4236.57	1	1
4251.62	0	0
4266.68	0	0
4281.73	0	0
4296.77	0	0
4311.82	0	0
4326.88	0	1
4341.93	0	0
4356.98	0	0
4372.02	1	0
4387.07	0	0
4402.12	2	2
4417.18	0	1
4432.23	0	1
4447.27	0	1
4462.32	0	0
4477.38	1	0
4492.43	0	0
4507.48	0	1
4522.52	1	0
4537.57	0	0
4552.62	0	0
4567.68	0	0
4582.73	0	1
4597.77	0	0
4612.82	0	0
4627.88	0	0
4642.93	0	1
4657.98	1	0
4673.02	0	1
4688.07	0	0
4703.12	0	0
4718.18	0	0
4733.23	3	1
4748.27	1	0
4763.32	0	2
4778.38	1	0
4793.43	1	2
4808.48	0	1
4823.52	0	0
4838.57	0	1
4853.62	2	0
4868.68	1	1
4883.73	1	1
4898.77	2	0
4913.82	2	0
4928.88	0	2
4943.93	0	1
4958.98	0	0
4974.02	1	1
4989.07	0	0
5004.12	0	0
5019.18	1	0
5034.23	0	1
5049.27	0	0
5064.32	0	0
5079.38	1	0
5094.43	0	0
5109.48	1	0
5124.52	0	1
5139.57	1	0
5154.62	0	0
5169.68	1	0
5184.73	0	1
5199.77	0	0
5214.82	1	3
5229.88	0	0
5244.93	0	0
5259.98	1	1
5275.02	1	0
5290.07	1	2
5305.12	1	1
5320.18	1	0
5335.23	2	0
5350.27	2	0
5365.32	0	0
5380.38	1	3
5395.43	0	1
5410.48	0	0
5425.52	2	0
5440.57	0	0
5455.62	0	0
5470.68	0	0
5485.73	0	0
5500.77	1	0
5515.82	0	0
5530.88	0	0
5545.93	0	1
5560.98	1	1
5576.02	0	1
5591.07	1	0
5606.12	0	0
5621.18	0	0
5636.23	0	0
5651.27	0	0
5666.32	0	0
5681.38	0	0
5696.43	0	0
5711.48	0	0
5726.52	0	0
5741.57	0	0
5756.62	1	0
5771.68	0	0
5786.73	0	1
5801.77	0	1
5816.82	0	0
5831.88	0	0
5846.93	0	0
5861.98	0	0
5877.02	0	0
5892.07	1	1
5907.12	0	0
5922.18	4	0
5937.23	1	1
5952.27	1	0
5967.32	0	1
5982.38	0	0
5997.43	0	0
6012.48	0	1
6027.52	0	0
6042.57	0	1
6057.62	0	1
6072.68	0	0
6087.73	0	0
6102.77	1	0
6117.82	0	0
6132.88	0	0
6147.93	0	0
6162.98	0	2
6178.02	0	0
6193.07	0	0
6208.12	1	0
6223.18	1	0
6238.23	1	0
6253.27	0	4
6268.32	1	0
6283.38	1	3
6298.43	2	3
6313.48	0	6
6328.52	0	7
6343.57	1	7
6358.62	0	10
6373.68	0	9
6388.73	1	5
6403.77	1	8
6418.82	1	3
6433.88	1	3
6448.93	0	2
6463.98	0	3
6479.02	1	2
6494.07	1	2
6509.12	0	0
6524.18	0	1
6539.23	1	0
6554.27	0	0
6569.32	1	1
6584.38	1	1
6599.43	0	0
6614.48	1	1
6629.52	0	0
6644.57	0	1
6659.62	1	0
6674.68	0	0
6689.73	0	0
6704.77	0	1
6719.82	1	0
6734.88	0	0
6749.93	0	2
6764.98	0	2
6780.02	0	0
6795.07	0	0
6810.12	0	2
6825.18	0	0
6840.23	0	0
6855.27	2	0
6870.32	0	1
6885.38	0	0
6900.43	0	0
6915.48	0	1
6930.52	0	1
6945.57	0	0
6960.62	1	1
6975.68	0	1
6990.73	1	1
7005.77	1	1
7020.82	0	1
7035.88	0	1
7050.93	0	1
7065.98	0	1
7081.02	0	2
7096.07	0	1
7111.12	1	1
7126.18	0	1
7141.23	1	0
7156.27	0	0
7171.32	0	0
7186.38	1	0
7201.43	1	1
7216.48	0	0
7231.52	1	1
7246.57	1	2
7261.62	1	3
7276.68	0	1
7291.73	0	3
7306.77	0	1
7321.82	0	5
7336.88	0	9
7351.93	1	13
7366.98	3	11
7382.02	0	11
7397.07	0	13
7412.12	0	13
7427.18	0	11
7442.23	1	24
7457.27	0	20
7472.32	0	13
7487.38	3	17
7502.43	1	13
7517.48	1	10
7532.52	0	4
7547.57	1	5
7562.62	0	5
7577.68	0	2
7592.73	1	1
7607.77	1	1
7622.82	1	2
7637.88	2	1
7652.93	1	0
7667.98	1	0
7683.02	0	0
7698.07	0	0
7713.12	0	1
7728.18	0	2
7743.23	1	0
7758.27	1	0
7773.32	0	0
7788.38	0	2
7803.43	1	1
7818.48	0	0
7833.52	1	0
7848.57	1	0
7863.62	1	0
7878.68	1	2
7893.73	0	2
7908.77	0	0
7923.82	2	1
7938.88	1	4
7953.93	2	5
7968.98	2	2
7984.02	3	5
7999.07	0	3
8014.12	5	1
8029.18	1	1
8044.23	0	2
8059.27	3	3
8074.32	0	4
8089.38	1	1
8104.43	0	5
8119.48	2	0
8134.52	1	1
8149.57	4	1
8164.62	3	3
8179.68	0	2
8194.73	1	1
8209.77	3	4
8224.83	0	1
8239.88	2	1
8254.92	0	3
8269.98	4	4
8285.02	0	5
8300.08	3	0
8315.12	1	3
8330.17	3	0
8345.23	2	1
8360.27	7	2
8375.33	4	4
8390.38	5	6
8405.42	8	2
8420.48	9	2
8435.52	11	1
8450.58	7	4
8465.62	4	3
8480.67	4	3
8495.73	3	6
8510.77	8	1
8525.83	4	3
8540.88	4	4
8555.92	1	7
8570.98	2	5
8586.02	1	2
8601.08	0	3
8616.12	3	5
8631.17	0	1
8646.23	0	1
8661.27	0	2
8676.33	2	1
8691.38	1	0
8706.42	1	5
8721.48	1	3
8736.52	1	1
8751.58	0	2
8766.62	1	1
8781.67	1	2
8796.73	3	0
8811.77	1	0
8826.83	0	3
8841.88	0	1
8856.92	3	1
8871.98	2	0
8887.02	0	0
8902.08	0	0
8917.12	1	0
8932.17	1	2
8947.23	0	0
8962.27	2	3
8977.33	0	1
8992.38	3	1
9007.42	1	0
9022.48	2	0
9037.52	2	0
9052.58	1	0
9067.62	1	0
9082.67	1	2
9097.73	2	1
9112.77	4	0
9127.83	3	0
9142.88	1	0
9157.92	1	0
9172.98	0	0
9188.02	2	0
9203.08	1	2
9218.12	0	0
9233.17	5	1
9248.23	0	3
9263.27	4	1
9278.33	1	2
9293.38	2	1
9308.42	2	1
9323.48	3	2
9338.52	1	0
9353.58	2	0
9368.62	5	2
9383.67	10	0
9398.73	0	1
9413.77	5	1
9428.83	5	4
9443.88	3	2
9458.92	12	8
9473.98	18	2
9489.02	19	8
9504.08	11	12
9519.12	16	8
9534.17	34	11
9549.23	46	25
9564.27	72	24
9579.33	58	37
9594.38	75	32
9609.42	103	36
9624.48	98	35
9639.52	101	45
9654.58	114	40
9669.62	110	40
9684.67	116	40
9699.73	108	35
9714.77	92	28
9729.83	94	20
9744.88	72	23
9759.92	56	16
9774.98	33	11
9790.02	30	7
9805.08	21	5
9820.12	14	4
9835.17	8	4
9850.23	11	7
9865.27	5	4
9880.33	2	0
9895.38	5	0
9910.42	2	1
9925.48	1	0
9940.52	0	0
9955.58	0	0
9970.62	2	1
9985.67	3	0
10000.7	0	2
10015.8	2	1
10030.8	0	0
10045.9	1	0
10060.9	3	0
10076	3	1
10091	0	0
10106.1	4	1
10121.1	0	3
10136.2	1	0
10151.2	1	0
10166.3	4	1
10181.3	2	1
10196.4	2	0
10211.4	2	0
10226.5	4	1
10241.5	0	2
10256.6	3	1
10271.6	4	0
10286.7	2	2
10301.7	4	1
10316.8	2	2
10331.8	4	0
10346.9	2	0
10361.9	1	2
10377	3	1
10392	2	4
10407.1	1	1
10422.1	1	0
10437.2	4	0
10452.2	3	1
10467.3	0	0
10482.3	4	1
10497.4	3	0
10512.4	1	1
10527.5	0	3
10542.5	0	1
10557.6	1	1
10572.6	0	1
10587.7	2	1
10602.7	0	0
10617.8	0	1
10632.8	1	0
10647.9	1	0
10662.9	5	0
10678	1	0
10693	1	0
10708.1	1	1
10723.1	0	1
10738.2	0	0
10753.2	1	1
10768.3	0	0
10783.3	1	0
10798.4	2	1
10813.4	2	3
10828.5	2	2
10843.5	1	0
10858.6	5	4
10873.6	3	0
10888.7	0	0
10903.7	1	1
10918.8	2	0
10933.8	4	0
10948.9	2	0
10963.9	2	0
10979	2	0
10994	3	1
11009.1	5	1
11024.1	0	0
11039.2	4	2
11054.2	4	1
11069.3	5	5
11084.3	5	6
11099.4	4	5
11114.4	14	7
11129.5	4	0
11144.5	11	0
11159.6	11	4
11174.6	10	4
11189.7	12	3
11204.7	13	2
11219.8	18	5
11234.8	19	7
11249.9	26	13
11264.9	26	12
11280	35	20
11295	42	11
11310.1	46	21
11325.1	56	20
11340.2	76	23
11355.2	50	21
11370.3	65	34
11385.3	69	29
11400.4	90	24
11415.4	76	29
11430.5	57	23
11445.5	77	23
11460.6	54	12
11475.6	46	27
11490.7	53	17
11505.7	52	15
11520.8	30	14
11535.8	40	20
11550.9	34	22
11565.9	25	7
11581	24	4
11596	21	14
11611.1	10	5
11626.1	13	9
11641.2	15	1
11656.2	13	2
11671.3	8	5
11686.3	6	3
11701.4	4	2
11716.4	4	7
11731.5	2	1
11746.5	3	1
11761.6	0	5
11776.6	4	2
11791.7	1	2
11806.7	3	3
11821.8	4	1
11836.8	2	3
11851.9	4	1
11866.9	4	3
11882	5	0
11897	3	2
11912.1	6	1
11927.1	2	2
11942.2	2	3
11957.2	6	0
11972.3	2	3
11987.3	1	1
12002.4	3	3
12017.4	5	2
12032.5	1	0
12047.5	6	2
12062.6	2	1
12077.6	3	1
12092.7	0	3
12107.7	5	1
12122.8	2	1
12137.8	3	3
12152.9	3	1
12167.9	4	4
12183	2	3
12198	4	2
12213.1	3	2
12228.1	4	1
12243.2	1	4
12258.2	3	3
12273.3	1	3
12288.3	3	6
12303.4	4	3
12318.4	1	1
12333.5	1	3
12348.5	3	3
12363.6	4	4
12378.6	8	1
12393.7	4	0
12408.7	1	2
12423.8	3	4
12438.8	1	6
12453.9	4	4
12468.9	1	2
12484	3	5
12499	8	4
12514.1	6	2
12529.1	4	1
12544.2	4	5
12559.2	3	2
12574.3	5	5
12589.3	9	3
12604.4	3	7
12619.4	6	6
12634.5	3	4
12649.5	4	7
12664.6	3	0
12679.6	2	6
12694.7	1	8
12709.7	8	4
12724.8	5	7
12739.8	1	1
12754.9	3	8
12769.9	6	7
12785	6	2
12800	4	1
12815.1	7	4
12830.1	7	8
12845.2	7	5
12860.2	5	8
12875.3	5	7
12890.3	17	4
12905.4	8	10
12920.4	5	5
12935.5	10	6
12950.5	4	3
12965.6	5	7
12980.6	7	7
12995.7	11	5
13010.7	15	8
13025.8	4	5
13040.8	11	7
13055.9	13	12
13070.9	7	8
13086	6	11
13101	9	9
13116.1	19	14
13131.1	13	13
13146.2	17	12
13161.2	17	10
13176.3	17	9
13191.3	23	8
13206.4	21	21
13221.4	17	13
13236.5	31	19
13251.5	26	16
13266.6	34	25
13281.6	31	23
13296.7	43	20
13311.7	35	21
13326.8	31	28
13341.8	34	37
13356.9	44	27
13371.9	38	37
13387	42	34
13402	48	33
13417.1	32	48
13432.1	51	36
13447.2	57	56
13462.2	44	47
13477.3	63	64
13492.3	75	62
13507.4	44	52
13522.4	81	71
13537.5	85	75
13552.5	86	83
13567.6	84	113
13582.6	88	133
13597.7	94	139
13612.7	96	136
13627.8	120	141
13642.8	102	122
13657.9	119	151
13672.9	120	142
13688	144	143
13703	138	147
13718.1	120	181
13733.1	104	162
13748.2	119	166
13763.2	107	169
13778.3	101	207
13793.3	102	147
13808.4	102	157
13823.4	88	135
13838.5	96	137
13853.5	89	139
13868.6	89	152
13883.6	63	144
13898.7	80	105
13913.7	63	116
13928.8	63	116
13943.8	48	78
13958.9	61	85
13973.9	48	80
13989	46	64
14004	42	54
14019.1	40	65
14034.1	27	55
14049.2	26	43
14064.2	27	45
14079.3	25	34
14094.3	15	27
14109.4	13	25
14124.4	10	22
14139.5	12	19
14154.5	21	21
14169.6	11	24
14184.6	19	20
14199.7	17	21
14214.7	18	13
14229.8	22	21
14244.8	27	36
14259.9	38	35
14274.9	40	35
14290	43	37
14305	45	52
14320.1	72	70
14335.1	93	79
14350.2	85	75
14365.2	98	94
14380.3	109	101
14395.3	94	100
14410.4	113	74
14425.4	107	98
14440.5	103	100
14455.5	110	91
14470.6	74	73
14485.6	65	59
14500.7	50	47
14515.7	50	41
14530.8	34	23
14545.8	26	33
14560.9	20	22
14575.9	14	16
14591	18	9
14606	11	4
14621.1	4	3
14636.1	5	2
14651.2	4	3
14666.2	1	5
14681.3	0	1
14696.3	1	0
14711.4	0	0
14726.4	0	0
14741.5	0	0
14756.5	0	0
14771.6	0	0
14786.6	0	1
14801.7	0	1
14816.7	0	0
14831.8	0	0
14846.8	0	0
14861.9	0	0
14876.9	0	0
14892	0	0
14907	1	0
14922.1	0	0
14937.1	0	0
14952.2	1	0
14967.2	0	0
14982.3	1	0
14997.3	0	0
15012.4	0	0
15027.4	0	0
15042.5	0	0

## Sheet: FigS4A
Inhibitor	Conc (mM)	Reaction rate (mM/min/uM Enzyme)
None	1	0.373357
None	1	0.355216
None	1	0.352193
L-2HG	1	0.383032
L-2HG	1	0.377589
L-2HG	1	0.381822
D-2HG	1	0.375775
D-2HG	1	0.380008
D-2HG	1	0.398753
None	0.5	0.408428
None	0.5	0.387869
None	0.5	0.415684
L-2HG	0.5	0.387869
L-2HG	0.5	0.38545
L-2HG	0.5	0.378799
D-2HG	0.5	0.408428
D-2HG	0.5	0.376985
D-2HG	0.5	0.433825
None	0.25	0.415684
None	0.25	0.383636
None	0.25	0.382427
L-2HG	0.25	0.344332
L-2HG	0.25	0.367914
L-2HG	0.25	0.357635
D-2HG	0.25	0.360054
D-2HG	0.25	0.329215
D-2HG	0.25	0.311075
None	0.125	0.298981
None	0.125	0.255444
None	0.125	0.285073
L-2HG	0.125	0.286887
L-2HG	0.125	0.240932
L-2HG	0.125	0.230652
D-2HG	0.125	0.295353
D-2HG	0.125	0.249397
D-2HG	0.125	0.222186
None	0.0625	0.187115
None	0.0625	0.184696
None	0.0625	0.151439
L-2HG	0.0625	0.175021
L-2HG	0.0625	0.136927
L-2HG	0.0625	0.131484
D-2HG	0.0625	0.183487
D-2HG	0.0625	0.143578
D-2HG	0.0625	0.12181
None	0.03125	0.0939942
None	0.03125	0.0794819
None	0.03125	0.0861334
L-2HG	0.03125	0.0498525
L-2HG	0.03125	0.0740398
L-2HG	0.03125	0.0468291
D-2HG	0.03125	0.0819006
D-2HG	0.03125	0.0625508
D-2HG	0.03125	0.0631555
None	0.015625	0.0462245
None	0.015625	0.0522713
None	0.015625	0.0365496
L-2HG	0.015625	0.0274794
L-2HG	0.015625	0.0329215
L-2HG	0.015625	0.0226419
D-2HG	0.015625	0.0456198
D-2HG	0.015625	0.0286887
D-2HG	0.015625	0.0298981
None	0	0.0178045
None	0	-0.00577806
None	0	0.00329215
L-2HG	0	0.0117577
L-2HG	0	-0.00638274
L-2HG	0	-0.00275466
D-2HG	0	-0.0075921
D-2HG	0	-0.00698742
D-2HG	0	-0.00335934

## Sheet: FigS4B
Substrate Conc (uM)	Reaction rate (mM/min/uM Enzyme)
250	0.365
250	0.26
250	0.23
100	0.2201
100	0.2201
100	0.201
50	0.2066
50	0.1785
50	0.1921
20	0.1187
20	0.1742
20	0.256
10	0.1141
10	0.1164
10	0.175
5	0.073
5	0.087
5	0.094

## Sheet: FigS5B
Conc (mM)	Reaction rate (mM/min/uM Enzyme)
1	0.621266
1	0.566308
1	0.499403
0.5	0.382318
0.5	0.360812
0.5	0.346475
0.25	0.272401
0.25	0.284349
0.25	0.274791
0.125	0.152927
0.125	0.117085
0.125	0.126643
0	0.0238949
0	-0.00716846
0	-0.0167264

## Sheet: FigS10C
Day	Strain	Percent Germinated
14	WT	95
45	WT	95
60	WT	95
14	Salk_103299C	0
45	Salk_103299C	7
60	Salk_103299C	15
